# Supplementary material for: Enhanced Soil Fertility and Carbon Dynamics in Organic Farming Systems: The Role of Arbuscular Mycorrhizal Fungal Abundance
Source: J Fungi (Basel). 2024 Aug 24;10(9):598. doi: 10.3390/jof10090598 (PMC11433305; doi:10.3390/jof10090598)
Supplement: Supplementary file 1 [file jof-10-00598-s001.zip]

Archive with 1 entries (1 files):
- jof-3101538-supplementary.pdf
